# Supplementary material for: Exploration into Galectin-3 Driven Endocytosis and Lattices
Source: Biomolecules. 2024 Sep 18;14(9):1169. doi: 10.3390/biom14091169 (PMC11430376; doi:10.3390/biom14091169)
Supplement: Supplementary file 1 [file biomolecules-14-01169-s001.zip]

Archive with 2 entries (2 files):
- Fig.S1-2024-09-16.pdf
- Fig.S2-2024-09-16.pdf
